# Supplementary material for: Urine Metabolomic Signature of People Diagnosed with Balkan Endemic Nephropathy and Other Types of Chronic Kidney Disease Compared with Healthy Subjects in Romania
Source: Metabolites. 2023 Apr 28;13(5):609. doi: 10.3390/metabo13050609 (PMC10221794; doi:10.3390/metabo13050609)
Supplement: Supplementary file 1 [file metabolites-13-00609-s001.zip]

Archive with 1 entries (1 files):
- metabolites-2322659-supplementary.pdf
